# Supplementary material for: Plasticity in Single Axon Glutamatergic Connection to GABAergic Interneurons Regulates Complex Events in the Human Neocortex
Source: PLoS Biol. 2016 Nov 9;14(11):e2000237. doi: 10.1371/journal.pbio.2000237 (PMC5102409; doi:10.1371/journal.pbio.2000237)
Supplement: S1 Data — (XLSX) [file pbio.2000237.s007.xlsx]

## Sheet: Data Fig1B1
		PC EPSP (mV)
	cell1	1.6272
	cell2	2.7053
	cell3	1.8159
	cell4	0.9639
	cell5	1.1446
	cell6	2.4882
	cell7	2.6
	cell8	2.6733
	cell9	0.745
	cell10	1.1038
	cell11	1.293
	cell12	2.265
	cell13	2.111
	cell14	3.2567
	cell15	2.1501
	cell16	3.2423

## Sheet: Data Fig1B2
		FS EPSP (mV)
	cell1	16.4922
	cell2	4.29
	cell3	2.9157
	cell4	4.47
	cell5	1.1761
	cell6	0.8489
	cell7	1.5589
	cell8	1.9112
	cell9	4.6888
	cell10	1.2875
	cell11	5.0551
	cell12	2.4968
	cell13	1.2837
	cell14	2.4541
	cell15	0.8722
	cell16	0.6227
	cell17	6.4379
	cell18	2.4631
	cell19	7.6471
	cell20	5.9602
	cell21	8.0521
	cell22	9.6477

## Sheet: Data Fig1B3
		onset to peak (ms)	EPSC amplitude (pA)
	cell1	0.98	310
	cell2	0.35	77.8
	cell3	0.68	163
	cell4	0.47	28.1
	cell5	0.4	70.2
	cell6	0.38	77.4
	cell7	0.4	40.4
	cell8	0.59	33.1
	cell9	0.74	147.7
	cell10	0.78	39.4
	cell11	0.64	33.7
	cell12	0.43	70.6
	cell13	0.66	10.2161
	cell14	0.42	347.8
	cell15	0.9	30.7315
	cell16	0.76	130
	cell17	0.61	152
	cell18	0.5	410
