# Supplementary material for: Plasticity in Single Axon Glutamatergic Connection to GABAergic Interneurons Regulates Complex Events in the Human Neocortex
Source: PLoS Biol. 2016 Nov 9;14(11):e2000237. doi: 10.1371/journal.pbio.2000237 (PMC5102409; doi:10.1371/journal.pbio.2000237)
Supplement: S3 Data — (XLSX) [file pbio.2000237.s009.xlsx]

## Sheet: Data Fig2B1
	CV-2 LTD		CV-2 LY+MPEP
cell1	0.0689	cell1	2.373
cell2	0.4217	cell2	0.5285
cell3	0.5009	cell3	1.9645
cell4	0.8681	cell4	1.6773
cell5	0.3764

## Sheet: Data Fig2B2
	PPR LTD		PPR LY+MPEP
cell1	0.6492	cell1	1.53369
cell2	0.7215	cell2	1.06987
cell3	0.7927	cell3	1.13362
cell4	0.9445	cell4	1.06854
cell5	0.594926
