# Supplementary material for: Plasticity in Single Axon Glutamatergic Connection to GABAergic Interneurons Regulates Complex Events in the Human Neocortex
Source: PLoS Biol. 2016 Nov 9;14(11):e2000237. doi: 10.1371/journal.pbio.2000237 (PMC5102409; doi:10.1371/journal.pbio.2000237)
Supplement: S4 Data — (XLSX) [file pbio.2000237.s010.xlsx]

## Sheet: Data Fig3A2
		Raw EPSP amplitude (mV), no binning, interval 10 s, the baseline preceding 40 Hz burst is 5 min (30 stimulation cycles)
		Cell
		0.7881
		0.5382
		0.6991
		0.6643
		0.3884
		0.501
		0.4873
		0.7005
		0.6934
		0.3544
		0.6121
		0.8742
		0.7671
		0.7533
		0.3953
		0.6638
		0.398
		0.7932
		0.7415
		0.6924
		0.7026
		0.51
		0.411
		0.6036
		0.5791
		0.6361
		0.5764
		0.6901
		0.538
		0.6298
	40 Hz stim.
		0.8658
		0.6784
		0.6225
		0.6697
		0.618
		1.0515
		0.6101
		0.6922
		0.6533
		1.0961
		0.4887
		0.5102
		0.528
		0.6027
		0.8497
		1.3719
		0.9555
		0.6738
		0.4419
		0.5295
		0.0875
		0.742
		0.5395
		0.6404
		0.4236
		0.833
		0.7895
		1.3355
		0.6898
		0.8812
		0.7942
		0.6341
		0.724
		0.5733
		0.7421
		0.8118
		0.7428
		0.6527
		1.4847
		0.3025
		0.6906
		0.729
		1.2711
		1.2496
		0.6743
		1.0506
		0.6489
		0.5338
		0.9714
		0.5181
		0.6402
		0.7438
		0.7877
		0.7422
		0.8046
		0.6827
		0.9949
		0.8218
		0.5542
		1.0767
		0.7404
		0.625
		0.8999
		0.6465
		2.0678
		0.6668
		0.821
		0.6694
		0.8482
		1.1567
		0.7174
		0.7521
		0.7439
		0.836
		0.8357
		0.3779
		0.7558
		0.9228
		0.8922
		0.6343
		0.6666
		0.9139
		0.5883
		0.9187
		0.5572
		0.636
		0.7495
		0.9292
		0.7677
		0.5135
		0.525
		0.5855
		1.0219
		0.8624
		0.5811
		0.9556
		0.4997
		0.6899
		0.4354
		0.5493
		0.8558
		1.004
		0.6379
		0.7346
		0.4474
		1.9122
		0.8138
		0.6076
		0.6053
		0.7482
		0.749
		0.6648
		0.4818
		0.535
		0.5911
		0.7106
		0.5339
		1.3764
		0.7561
		0.8893
		0.8522
		1.341
		0.7263
		0.5944
		0.4285
		0.3935
		0.5566
		0.5404
		1.0032
		0.8117
		-0.0069186
		0.5829
		0.593
		0.8039
		1.1493
		0.4969
		1.0034
		0.2496
		0.9757
		1.7741
		0.6599
		0.7433
		1.1473
		0.7702
		0.5429
		0.5114
		0.333
		0.9177
		0.9829
		0.7951

## Sheet: Data Fig3A3
		bl-normalized EPSP, 30 s binning, the baseline preceding 40 Hz burst is 5 min
		Cell 1	Cell 2	Cell 3	Cell 4	Cell 5
		1.1385	0.8318	0.9051	1.1881	0.6377
		0.7697	1.007	0.9576	0.5024	0.8081
		1.0239	0.9853	0.9432	0.6377	1.132
		0.9954	1.0255	1.0302	1.8256	1.0809
		1.0013	0.993	1.0451	0.9481	1.0062
		1.1095	1.1437	0.9649	0.4998	1.0426
		1.0128	0.8162	1.0436	1.127	1.1697
		1.0232	0.9591	1.055	0.6991	1.0512
		0.9815	0.9945	0.8667	1.0399	0.8722
		0.9352	1.1598	1.1888	1.5323	1.1572
	40 Hz stim.
		1.5911	1.2522	1.1656	1.9343	1.4646
		1.617	1.0468	1.0831	1.5562	0.922
		1.6462	1.1214	1.1765	1.1823	0.9551
		0.9468	1.0601	1.1571	1.2149	1.1766
		1.237	1.6065	0.7032	0.5531	1.293
		1.2342	0.5668	0.9279	0.2269	0.9303
		1.5743	1.0288	1.0304	1.7976	0.6282
		1.2577	1.0953	0.9626	1.6373	1.2453
		0.7268	1.5559	1.0417	0.7147	0.9933
		1.1224	1.1522	0.9332	0.4772	1.0725
		1.2483	1.1387	1.0212	1.2563	0.6967
		1.3841	1.5418	1.1091	1.9509	0.3506
		1.4424	0.9219	0.9998	2.2937	0.6058
		1.2839	1.7103	0.8595	1.4033	1.1439
		0.9814	1.1955	0.9329	1.1304	0.9526
		1.5974	1.1401	0.8517	0.9503	1.2102
		1.1282	1.2171	1.0595	1.0615	1.1288
		1.401	1.3288	0.8485	0.8969	0.9171
		1.3056	1.313	0.9737	0.588	0.9991
		0.97	1.2126	1.5455	1.6025	0.9647
		1.0626	1.8099	1.0235	1.7241	0.9915
		1.4048	1.2519	0.7866	2.1806	1.0303
		1.0767	1.4058	0.827	0.9751	1.1727
		1.5392	1.2931	0.9667	2.3129	0.9602
		1.1677	1.1009	0.9229	1.2523	0.8261
		1.0838	1.174	0.8823	1.1625	1.2116
		0.918	1.2959	0.7982	1.4336	0.8319
		1.011	1.0399	0.6741	0.636	1.1283
		1.0402	1.1832	0.8241	0.7863	1.1934
		1.1678	1.1414	0.7826	0.8044	0.9985
		0.9238	1.2842	0.7191	0.8206	0.802
		0.9448	0.8699	0.8548	1.9915	0.4707
		1.0416	1.2896	0.9378	1.3476	0.9081
		1.0647	0.9742	0.978	2.1103	1.0795
		0.9619	1.7845	0.8862	0.7811	0.93
		0.4679	1.1255	0.9217	1.1641	0.6095
		1.161	0.9002	0.7556	1.6226	0.8669
		1.1855	0.9826	0.6482	2.3623	1.1573
		1.0964	1.6176	0.6494	0.6954	0.8996
		1.411	1.5628	0.7126	1.1014	1.325
		1.1416	0.7582	0.7039	0.9057	0.9952
		1.387	1.1242	0.6348	0.9689	0.6658
		1.092	0.7465	0.8041	1.0319	1.0451
		1.1608	1.363	0.7293	0.6756	0.8773
		0.8099	0.9367	0.7744	1.3676	0.9857
		1.1015	1.8252	0.6751	0.455	0.441
		0.4963	1.4243	0.6864	1.447	0.609
		0.9896	0.7426	0.5904	1.9401	0.6924
		1.1372	1.443	0.5273	0.6764	0.7469
		0.6275	1.4985	0.7765	1.3934	0.9678

## Sheet: Data Fig3A4
		Raw EPSP amplitude (mV), no binning, interval 10 s, the baseline preceding 40 Hz burst is 5 min (30 stimulation cycles)
		Cell
		1.5438
		0
		0
		1.1155
		0.9868
		1.1728
		1.1355
		1.5318
		0.8906
		1.2945
		0.8675
		1.0982
		0
		0.4039
		1.0198
		2.4368
		2.064
		0.9101
		0.9347
		1.8568
		1.8628
		1.5586
		0.5153
		1.4434
		1.1535
		1.6793
		1.0051
		0.6023
		1.6519
		0.8087
		1.6853
		1.2475
		0.5356
		1.1195
	40 Hz stim.
		2.317
		1.9915
		2.0955
		2.0186
		1.5336
		0
		1.5453
		1.0745
		1.5033
		1.3395
		0
		1.1551
		2.399
		0.7847
		1.8503
		1.8574
		0
		1.8123
		2.2834
		1.3029
		1.493
		1.0882
		1.6375
		0.5306
		1.0326
		2.039
		1.1008
		1.6775
		1.3494
		0.8058
		1.2476
		1.7408
		1.3285
		1.0353
		1.143
		1.7992
		1.3951
		1.4057
		0.1645
		0.4664
		1.4064
		0
		0
		0.7866
		0.7439
		1.4359
		0.6541
		1.356
		1.1661
		1.017
		0.9876
		0.8271
		1.4896
		0.2029
		1.6253
		1.0506
		1.7139
		2.0945
		1.8879
		1.5409
		1.6684
		1.3512
		1.6636
		1.6576
		1.4502
		1.7944
		2.2432
		0.2911
		1.281
		1.8536
		1.7923
		0.8838
		1.5585
		0.6666
		1.0137
		0.4316
		0.3523
		0
		1.9694
		0.6316
		0.8053
		1.4446
		0.9956
		1.8264
		1.2649
		1.2641
		0.5713
		1.3263
		0.9335
		0
		1.7565
		1.8245
		1.1383
		0.7052
		1.3788
		1.6764
		1.2547
		1.9557
		1.7841
		1.5024
		1.7135
		1.2374
		1.3187
		1.3302
		0.992
		0.8355
		1.0917
		0.5129
		1.4331
		1.8639
		1.7809
		0.4988
		1.1146
		1.7857
		1.1237
		1.1317
		1.0522
		0
		0.596
		0.4524
		1.0816
		0
		1.4504
		1.1448
		1.5537
		1.4886
		1.3052
		0.4161
		0.919
		0.8806
		0.7748
		1.6339
		1.1882
		0.8753
		1.2207
		1.7839
		0.7225
		1.7804
		1.16
		0
		0.8158
		1.0555
		0.9528
		0.9775
		1.608
		1.3874
		1.3595
		1.7147
		1.9573
		0.8233
		0.7091
		1.1474
		0.6439
		0.6214
		1.012
		0.2426
		1.6043
		1.4068
		0.5967
		1.1243
		1.8151
		0.8395
		0.7803
		0.9599
		1.2859
		0.4045
		0.6436
		0.5129
		0.473
		0.6726
		1.4229
		1.3604
		1.4458
		0.5409
		0.9989
		1.0569
		1.5414
		1.2313
		0.8709
		0.1159
		1.7389

## Sheet: Data Fig3A5
		bl-normalized EPSP, 30 s binning, the baseline preceding 40 Hz burst is 5 min
		Cell 1	Cell 2	Cell 3	Cell 4	Cell 5
		0.9377	0.8822	1.0471	1.2514	0.9289
		0.6406	0.6829	0.8483	0.7175	1.0478
		0.779	0.7091	0.9445	1.4462	0.5542
		1.6298	0.7923	1.0632	0.6383	1.0883
		1.03	0.5557	0.8715	1.0785	1.1019
		1.2826	1.1821	0.7466	0.8426	1.4879
		1.0682	1.0319	1.1189	1.2694	0.8773
		0.8514	1.4755	1.4263	0.9861	0.9265
		1.0395	1.2911	1.0247	0.9515	1.1688
		0.7412	1.3972	0.9088	0.8183	0.8183
	40 Hz stim.
		1.2192	1.4174	1.1635	1.8686	1.8053
		1.0281	1.0848	1.0176	1.3502	1.0014
		1.1436	1.434	1.1488	1.1853	1.1623
		1.1586	0.7681	1.1977	1.0835	0.7032
		1.0226	1.2588	1.0551	1.1214	1.4191
		1.6307	0.827	0.9064	0.8285	1.0345
		1.3887	0.5315	1.0541	0.8218	1.4319
		1.3711	0.7057	0.8391	1.7974	0.918
		1.1446	1.1062	1.0595	0.4422	1.1762
		0.3302	1.1897	1.16	0.6116	1.0805
		1.2144	1.6888	1.1432	1.2951	1.2169
		1.016	0.7015	1.0925	0.7305	1.1213
		0.9641	1.319	0.8821	0.7985	0.8359
		0.5939	1.2816	1.2425	0.7248	0.5279
		1.2819	1.1045	1.1175	0.3916	0.4314
		0.588	1.184	0.9851	1.1308	0.9715
		0.7198	0.537	0.8299	1.1748	0.8938
		0.7117	0.9653	0.7945	1.1702	0.7103
		0.9561	1.5503	0.6242	0.9239	1.2375
		1.1299	1.4851	0.7869	0.6828	1.5571
		0.8039	1.1068	0.7321	0.9323	1.3202
		0.8314	0.9807	0.7018	0.9405	1.382
		0.6393	1.1858	1.1041	0.8575	1.0756
		0.7826	1.1109	0.5763	1.2757	1.277
		0.5835	0.9852	0.9459	0.7156	0.9131
		0.5511	1.1315	0.7887	0.7637	0.221
		0.9856	1.2324	0.9762	0.8777	0.9603
		0.8083	1.2483	0.6599	1.0864	1.2028
		1.2615	1.1637	0.6118	0.8212	0.874
		0.7414	0.7093	0.7926	0.9071	0.6371
		1.0657	0.9725	1.109	1.0695	1.3304
		0.7578	1.3136	0.6434	0.6268	1.0601
		0.629	1.5941	0.6866	0.7923	1.408
		0.6332	1.4433	1.0803	0.7223	1.2554
		0.7698	1.1417	0.7338	0.6258	1.0264
		0.6	1.1837	0.5309	0.3314	0.6879
		0.4005	0.912	0.9482	1.021	1.4315
		0.4449	1.2537	0.6827	0.6447	0.9582
		0.4212	0.7649	0.7701	0.6676	0.9324
		0.8572	0.8465	0.6226	0.8369	0.2956
		0.7622	1.2642	0.7519	0.5656	0.7138
		1.2113	1.0598	0.7276	0.7047	1.1804
		0.4384	1.1837	0.8199		0.7443
		0.5276	0.7616	0.7471		0.9273
		0.8077	0.5797	0.8094		0.9259
		0.7167	1.2986	0.5974		1.2085
		0.3323	1.5005	0.935		0.557
		1.0874	1.1479	0.6244		0.8417
		0.3945	1.0742	0.3274		1.2277
			1.1351	0.6925		1.2673
			1.2244			0.7049
			1.5991			0.5289
			0.8972			1.0171
			0.4683			1.0653
			1.1867			0.8531
			0.7517			0.4401
			0.8519			0.7241
						0.9436
						1.0141
						0.8366

## Sheet: Data Fig3B1
		Raw EPSP amplitude (mV), no binning, interval 10 s, the baseline preceding 40 Hz burst is 5 min (30 stimulation cycles)
		Cell
		0.8226
		0.973
		0.7041
		0.8937
		1.1035
		0.7929
		0.7439
		0.3561
		1.4212
		1.118
		0.7275
		0.6022
		0.9518
		0.8886
		0.6888
		1.1757
		0.9153
		0.8984
		1.167
		1.1414
		0.9618
		0.6894
		1.0834
		1.4986
		1.015
		0.697
		1.3133
		1.0142
		0.9425
		0.906
		0.958
	40 Hz stim.
		1.2237
		1.1946
		0.9807
		0.9654
		0.9396
		1.074
		1.149
		1.2331
		1.4487
		0.8439
		1.1328
		0.9108
		1.1621
		1.2052
		0.2542
		1.0435
		1.3005
		0.8641
		0.6056
		1.7425
		1.2525
		0.901
		1.0542
		0.512
		1.0702
		1.1205
		1.2912
		0.8886
		0.8022
		0.9072
		0.7002
		0.9413
		0.9384
		1.3975
		1.1134
		0.9191
		0.5467
		0.9968
		0.8083
		0.6261
		0.765
		1.2076
		1.065
		0.8356
		0.8316
		0.9706
		0.908
		0.7376
		1.4609
		1.063
		1.0487
		0.7575
		0.9675
		0.683
		0.9489
		1.0731
		1.2184
		0.7082
		0.6536
		1.213
		1.0349
		1.002
		1.1463
		0.9293
		0.9551
		1.0717
		0.9651
		1.0858
		0.9288
		0.7662
		0.3242
		0.5798
		1.2106
		1.1027
		0.9701
		0.5342
		0.6124
		1.0167
		0.6717
		0.5832
		1.4502
		0.8007
		0.7443
		0.6341
		0.2439
		0.7344
		1.0093
		0.7867
		0.919
		0.7606
		0.7907
		0.7349
		1.257
		0.7617
		0.7185
		0.6874
		0.8694
		0.8502
		1.3014
		0.567
		0.7743
		1.0264
		0.6708
		1.1438
		0.6822
		0.7877
		0.6604
		0.5292
		0.688
		0.4849
		0.6253
		0.6663
		0.9688
		0.9726
		0.7054
		1.0999
		0.9196
		0.9374
		1.2047
		1.0106
		1.1657
		0.5652
		1.1267
		0.465
		0.4675
		0.5704
		0.9468
		0.7472
		1.2477
		1.2389
		0.9265
		0.5695
		0.8569
		0.5988
		0.7624
		1.1077
		0.8684
		0.7157
		0.5955
		1.143
		0.9539
		1.054
		1.2982
		0.5176
		0.7408
		0.9915
		0.8308
		0.9605
		0.8068
		0.3893
		0.7159
		0.5006
		0.7829
		0.6113
		0.848
		0.8531
		0.7638
		0.7391
		0.8166
		1.2283
		1.2045
		0.5276
		0.9309
		0.1197
		0.687
		1.2266

## Sheet: Data Fig3B2
		bl-normalized EPSP, 30 s binning, the baseline preceding 40 Hz burst is 5 min
		Cell1	Cell 2	Cell 3	Cell 4
		0.6812	1.0838	1.3068	0.977
		0.8688	0.9896	1.0474	1.2355
		1.204	1.234	1.0792	1.1431
		1.1356	1.0481	1.1786	0.748
		0.914	0.9442	0.8558	0.8328
		1.1908	0.9533	1.4229	0.7129
		0.8859	0.948	0.7842	0.7437
		1.0079	1.0872	1.2683	1.4004
		0.9969	0.8772	1.0138	1.2864
		1.1141	0.8347	0.8304	0.9201
	40 Hz stim.
		1.093	1.3445	0.8139	0.9886
		0.9277	1.1047	1.0361	1.645
		0.794	0.9427	1.1698	0.8233
		1.2424	0.9485	0.9788	0.7761
		0.9832	0.9424	1.0548	1.5583
		1.0493	0.9647	0.8138	1.5486
		0.8519	1.0042	0.9935	1.4005
		0.7991	1.0718	0.9014	1.7308
		1.0653	1.0321	0.9545	1.2496
		0.9375	1.0567	1.1235	0.6884
		0.7525	0.9184	0.6392	1.0647
		0.8215	1.0163	1.1974	1.3525
		0.8855	0.9768	1.1542	0.8295
		1.0198	0.9221	1.1704	0.9726
		0.8025	0.7904	1.06	1.2443
		1.8781	1.0453	1.0542	1.0989
		1.0482	0.913	1.0881	1.1661
		0.6173	0.8885	0.9747	1.033
		0.7902	0.9438	1.1062	0.6962
		1.0394	0.9244	1.1164	1.1119
		1.1936	1.012	0.9956	0.9789
		0.7915	0.9286	0.9261	0.9081
		1.112	0.7741	1.0312	1.0149
		1.1023	0.7948	1.0248	1.053
		0.8129	0.9376	0.8289	1.2091
		0.7798	0.8005	1.0595	0.8458
		0.9086	0.9447	1.2404	1.4128
		1.0157	0.7543	1.1769	0.1664
		1.2723	0.8967	1.1516	0.8402
		0.8284	0.7655	1.1114	0.9942
		0.8596	0.802	1.0054	1.0108
		0.6755	0.9126	1.02	0.8455
		0.9051	0.8676	0.8699	1.0896
		1.1686	0.8529	0.9402	1.0356
		1.683	0.9355	1.034	0.5469
		1.33	1.0312	1.1263	1.0047
		1.9644	0.7901	1.028	0.882
		1.086	0.7627	1.1484	0.8197
		1.5016	0.8548	0.932	0.9304
		1.4798	0.8103	0.8314	0.7969
		1.3759	0.9139	0.9026	1.0952
		1.058	0.7992	1.131	1.0429
		0.8912	0.7717	1.2652	0.7175
		1.1542	0.8786	0.9118	1.0197
		0.9859	0.5286	0.9974
		1.5607	0.6487	1.2435
		1.7419	0.84	1.2925
