# Supplementary material for: Plasticity in Single Axon Glutamatergic Connection to GABAergic Interneurons Regulates Complex Events in the Human Neocortex
Source: PLoS Biol. 2016 Nov 9;14(11):e2000237. doi: 10.1371/journal.pbio.2000237 (PMC5102409; doi:10.1371/journal.pbio.2000237)
Supplement: S6 Data — (XLSX) [file pbio.2000237.s012.xlsx]

## Sheet: Data Fig4B2
		Each column shows onset delays to dIPSCs (millisecond) detected in PC2 by single spike in PC1 (10s interval) . For each pair consecutive cycles (from 38 to 52) are shown. na indicates failure of dIPSC.
		Cell pair 1	Cell pair 2	Cell pair 3	Cell pair 4
		3.5751	na	20.0587	23.7688
		3.2581	na	5.3254	16.8023
		2.9534	na	11.8534	1.3316
		3.6533	31.4605	3.7792	na
		3.2656	3.2014	na	42.35
		3.2569	na	na	2.7662
		3.0746	na	na	7.1185
		3.6882	na	na	na
		3.3184	na	na	na
		3.0164	2.3751	48.3626	7.5324
		3.1523	1.2208	10.0511	20.9329
		3.454	3.3614	na	6.781
		4.6566	na	na	na
		2.9724	3.3551	18.246	9.1676
		3.5089	9.6782	na	7.3581
		1.573	3.3048	6.7137	19.3095
		4.9606	3.3007	na	na
		1.4506	3.1129	6.8549	8.207
		3.1629	2.9429	4.8285	na
		3.5539	na	na	10.6085
		3.474	na	6.2969	39.7543
		3.5744	na	na	na
		3.1827	na	na	9.2117
		3.667	na	3.1594	9.041
		3.0038	na	na	10.6341
		3.128	3.515	na	7.9251
		3.6019	3.2123	na	5.9038
		3.2046	3.2568	na	5.699
		2.5307	na	3.781	9.7101
		2.9858	3.0572	10.0208	18.0787
		3.5216	2.6043	5.1098	5.5263
		4.058	na	na	19.1074
		3.3094	na	3.9042	6.9106
		2.8589	na	na	9.9266
		3.4007	3.1518	1.2007	na
		3.4672	na	3.5023	7.8031
		3.4154	na	3.4278	6.867
		3.1906	13.768	3.6011	6.0688
		3.7221		20.9573	13.0092
		3.6635		3.9039	6.7578
		3.5441		25.0138	6.0587
		3.1273		3.4589	12.6645
		3.1367		3.4508	0.4575
		3.1524		24.3182	6.9933
		3.0526		3.8039	7.6011
		4.4475		5.0656	12.0502
		3.5275		4.4699	10.2981
		na		4.6053	na
		3.1631		na	8.0258
		3.3607		3.9438	na
					5.4397
					11.1298

## Sheet: Data Fig4DE
		Each column shows raw data onset delays to dIPSCs (millisecond) detected in PC2 by single spike in PC1 (10s interval) . For each pair consecutive cycles are shown. na indicates failure of dIPSC.
		Cell pair 1	Cell pair 2	Cell pair 3
		3.2054	3.0011	na
		2.6677	1.4341	16.5107
		2.7213	6.7896	3.2803
		2.9076	na	3.1204
		2.6915	na	na
		2.652	na	na
		2.4882	1.8364	na
		2.5304	na	31.4605
		2.5747	na	3.2014
		2.4514	na	na
		2.8408	4.1121	na
		2.6199	3.6658	na
		2.6051	3.2357	na
		2.5738	3.7839	2.3751
		2.5026	na	na
		1.8627	2.168	3.3614
		2.8556	1.4202	na
		2.5405	na	3.3551
		2.7733	3.2834	9.6782
		2.92	2.4194	3.3048
		2.5177	na	3.3007
		2.766	2.4053	3.1129
		2.4698	3.2013	2.9429
		2.474	na	na
		2.2738	na	na
		2.111	na	na
		2.35	17.2584	na
		2.1094	na	na
		2.4782	3.9003	na
		na	na	3.515
		2.2007	3.395	3.2123
		1.9775	3.1559	3.2568
		na	na	na
		1.9839	2.4222	3.0572
		1.0073	na	2.6043
		2.0267	3.4857	na
		2.6304	na	na
		2.7005	4.3685	na
		2.1005	na	3.1518
		1.3756	8.7397	na
		2.2603	na	na
		2.3593	2.9591	13.768
		2.6906	2.3842	10.3112
		2.6671	na	2.5603
		2.8655	2.3506	na
		6.5164	na	na
		na	na	na
		2.6249	na	na
		2.5363	3.1784	na
		1.2498	1.4293	2.3854
		2.5715	na	3.0101
		2.3571	na	3.4035
		1.9413	na	na
		na	na	na
		2.5059	1.5333	10.6674
		2.7153	na	na
		3.0965	na	na
		2.5308	na	na
		3.3532	2.3872	na
		2.5545	2.5703	2.0037
		2.7667	1.7587	na
		2.7259	na	3.4897
		2.5375	na	na
		3.4605	9.8053	na
		2.5857	2.8888	3.818
		2.4118	3.564	na
		2.6643	3.752	na
		2.4757	na	na
		2.6207	na	23.9765
		3.3654	na	3.3811
		2.3742	na	3.2764
		2.3259	2.2614	3.5313
		2.4605	na	3.7001
		2.603	3.6951	na
		3.202	9.6525	4.8529
		2.5288	na	na
		2.476	na	3.0124
		3.3114	na	na
		6.1736	13.6032	na
		2.73	3.5659	3.373
		2.3106	na	na
		2.2908	3.4016	4.0619
		1.9248	na	3.1291
		5.4333	4.5833	2.964
		2.4813	3.1984	na
		2.5017	3.0438	3.1098
		2.8416	4.0588	3.1522
		2.5644	9.9205	na
		2.7004	3.8168	2.6218
		2.4876	3.7813	3.1706
		3.1029	3.5912	3.2732
		1.813	1.3862	na
		2.2507	12.6609	na
		2.573	13.3245	2.8548
		2.5238	3.3013	4.9305
		2.7624	2.4562	3.727
		2.6181	4.2329	na
		2.6746	1.9567	5.2041
		2.9525	3.1592	4.016
		3.1518	3.5789	na
		2.4721	10.512	3.1668
		2.7266	4.0256	7.2727
		2.8591	3.0697	na
		2.4572	3.7554	31.7135
		3.3699	3.4156	na
		na	1.8616	20.1074
		2.6712	2.3076	na
		1.4382	2.3312	3.7117
		2.6236	6.0221	3.1822
		2.6116	4.0444	3.1104
		2.5159	2.0614	3.6679
		2.9558	3.8242	na
		2.8123	2.389	5.3437
		2.9617	na	5.257
		2.721	1.118	3.0259
		2.7661	14.1632	4.6394
		2.5489	2.3848	4.0562
		2.9639	2.3362	na
		2.4295	na	6.6155
		2.7053	12.8217	2.9135
		2.4122	8.0725	3.6008
		2.6526	na	3.053
		na	3.8224	22.2108
		3.1622	6.6193	3.3116
		2.8956	3.806	3.314
		2.9126	3.4984	na
		na	2.2457	4.8025
		12.2009	na	2.9559
		5.384	na	3.8073
		3.3149	na	3.9249
		2.916	3.1757	3.1022
		2.8584	na	8.5751
		4.5892	3.8643	3.385
		2.9076	14.675	32.5078
		2.8615	6.2344	na
		5.2329	3.9263	5.5704
		2.9391	3.438	4.2661
		2.8597	11.6234	3.36
		2.654	na	5.4537
		2.8615	2.1627	na
		3.2607	3.7143	3.7254
		2.7696	3.4236	4.3122
		2.7626	14.8716	4.7789
		3.305	4.3014	3.1149
		2.7553	na	na
		3.0722	14.6592	21.377
		na	na	7.2122
		na	na	3.6159
		13.8051	na	3.8133
		2.7157	4.3846	na
		2.6	na	5.001
		2.5163	4.0886	4.8654
		2.0953	3.3676	6.4975
		2.5594	2.2858	3.8457
		2.8718	2.1062	na
		3.1058	4.1233	3.5637
		1.3097	na	3.2646
		na	3.3596	3.5164
		3.4612	na	na
		2.7092	3.3214	na
		2.1986	na	na
		na	na	3.2564
		2.445	na	3.5619
		2.4584	na	2.8122
		na	na	na
		2.7282	3.8537	6.2066
		2.4597	na	3.1051
		2.5212	13.1071	na
		2.8183	na	3.3006
		2.8248	3.6247	6.555
		4.5716	13.5709	6.5261
		3.1612	na	na
		2.8062	1.4521	na
		3.12	na	na
		2.6961	3.148	5.1155
		2.4174	4.6841	8.9634
		2.6351	2.0542	na
		3.5492	14.7659	na
		2.3042	3.6556	na
		2.9641	7.796	3.3121
		2.9196		10.1427
		2.8112		3.5159
		2.3352		na
		2.9966		5.6018
		2.6571		15.3644
		2.6733		na
				na
				na
				na
				na
				8.9643
				4.2353
				13.727
				na
				23.3591
				na
				13.8001
				3.6214
				4.0653
				5.8009
				29.4332

## Sheet: Data Fig4FG
		Each column shows raw data onset delays to dIPSCs (millisecond) detected in PC2 by single spike in PC1 (10s interval) . For each pair consecutive cycles are shown. Timing of 40 Hz spike burst in PC1 indicated as "40 Hz stim."
		Cell pair 1	Cell pair 2	Cell pair 3
		7.9887	20.1457	21.4655
		8.9202	6.4549
		43.8118	13.4727
		9.5067	5.3949	17.6077
		8.4951
		8.171		5.8062
		32.4845		5.8471
		18.6142		5.2894
		7.858	49.2585	5.7623
		8.1689	14.8995	28.6084
				16.1565
				18.4094
			19.9165	12.7576
		8.0976		5.5308
		15.8154	7.7795	5.5212
		7.5825
			9.947	6.3841
		7.1612	6.1982	4.9148
		7.7982		5.4567
		4.6045	7.7465	23.0765
		13.0026		18.3773
		8.4019		4.5047
		11.7015	5.1714	16.5619
		7.506		4.2912
		8.636
		7.7163
		6.1685		18.7232
		6.4099	5.2895	14.5751
		40 Hz stim.	11.267	40 Hz stim.
		12.2086	6.6786	2.2572
		8.1036		2.609
			6.7745	5.6454
		35.3686	8.2786	2.3507
		8.6242	6.4478	17.8625
		7.9037	5.95672	5.4318
		7.766	13.6035	4.6525
			22.0416	4.2882
			6.1715	3.8771
		7.2957	26.5045
		19.5638	4.374	17.0589
		8.4554	10.256	4.9201
		7.804	29.0355	19.2597
		8.2637	5.8026	4.752
		6.7073	13.1306	34.5164
			6.55731	5.2935
		7.7685	6.87235	21.9658
			40 Hz stim.	5.5293
		7.506	5.2525	4.9056
		7.7091	5.013	5.7456
		28.9265	4.6825	4.9543
			22.377	6.1501
				4.0283
		8.2558	5.8548	26.2599
			5.9035	7.9074
		5.9641	11.697	4.2115
		14.902	20.114	11.3661
		28.8553	7.5936	28.3533
		1.4734	5.0499	5.7865
		11.5638
				45.059
		2.4372	5.9928
		13.7537	6.1845	3.3188
		1.5534		6.8771
		28.9545	6.1081	4.6931
			6.0465
			6.3036	18.3563
		41.0213	5.7538	29.3105
				5.9143
		18.1522	7.2725	6.5191
		40.1051	22.6035	5.6069
			7.5836	9.9895
		12.7544		5.6808
		39.9692	21.1501
		13.207	35.5725
			23.1141	4.4107
				4.1993
		3.7692	40.3425
		3.2685	2.7913	1.0331
		4.3281	43.1045	5.1803
			7.9705	6.7447
		10.6047		5.8445
			42.4045	11.2865
		2.4535	26.0495	15.4711
				39.2293
		27.5611		14.4135
			24.3517	3.0151
		23.8059	7.004	10.4104
			6.9735	20.611
			9.1121	11.3155
		15.4717		12.336
		27.5014	8.863
		31.5186	9.905
			5.9485	14.3615
			9.8579
		28.412	9.5015
			2.2502	11.7793
				6.5184
		12.0602		1.8697
				2.4418
			34.8495	6.812
			4.0034
			2.7462
			27.4845
		7.6838	15.2773
		23.8105	10.6385	5.2079
			30.7582	4.5
			33.364
			30.484	12.8095
		28.7078	16.5323
		12.1073	23.3428	10.9026
		7.1958	43.5584
		34.1504
			17.6775
			5.8129
			13.0735	25.8632
			9.9855
		32.9509
			14.5945
			38.7545
				15.1781
			2.2895
		30.4874
		42.5545
		34.2524	13.194
			1.5015	25.3855
			25.0447
			2.1579
		3.6001
		20.507	20.0935
			6.6315
			35.4005
			5.0469
			22.3684
			6.5846
			0.1052
			2.5584
		41.3532
		33.1193
			11.1672
		14.1226
		40.2044
			21.8304
		12.1586
		36.9553
		33.3344
		26.0593
		8.5052
		42.7669
		23.7291
		10.0506
		42.2084
		16.9746
			29.112

## Sheet: Data Fig HI
		Each column shows raw data onset delays to dIPSCs (millisecond) detected in PC2 by single spike in PC1 (10s interval) . For each pair consecutive cycles are shown. Timing of 40 Hz spike burst in PC1 indicated as "40 Hz stim."
		Call pair 1	Cell pair 2	Cell pair 3
		4.2	3.5751	4.04
		3.82	3.2581	3.69
			2.9534	3.75
		3.82	3.6533
		3.62	3.2656	3.77
			3.2569	3.48
		3.36	3.0746	3.85
			3.6882	4.09
		3.82	3.3184	3.83
		3.82	3.0164
		3.26	3.1523	3.4
		3.54	3.454	3.59
		3.67	4.6566	3.59
		5.87	2.9724	3.4
		3.41	3.5089	3.16
			1.573	3.51
			4.9606	3.42
			1.4506	3.4
		3.29	3.1629	3.26
			3.5539	3.72
		3.29	3.474	3.96
		2.98	3.5744	3.61
		3.18	3.1827	3.26
		3.06	3.667
		3.29	3.0038	3.72
		3.18	3.128	3.4
			3.6019	3.64
			3.2046	3.64
		3.18	2.5307
		3.46	2.9858	3.1
		3.36	3.5216	3.93
		40 Hz	4.058
		2.94	3.3094
		4.91	2.8589	3.8
		3.47	3.4007	4.33
		2.96	3.4672	3.45
			3.4154	3.85
			3.1906	3.51
		3.52	3.7221
		2.81	3.6635	3.64
		3.36	3.5441	3.77
		3.11	3.1273
			3.1367	4.07
		3.13	3.1524	4.07
			3.0526	3.64
		3.47	4.4475	40 Hz stim.
		2.89	3.5275	3.64
		3.08	40 Hz	4.01
		3.23	3.1631	3.56
			3.3607	3.53
			3.37	3.56
			6.5604	3.91
		3.88	3.4958	3.42
		4.79	3.4778	3.69
		1.94	7.2722
		2.97	3.7039	3.71
		2.91	3.6512
			3.503	3.83
		3.04	3.2174	5.36
			3.3169	4.54
			1.7035	3.91
		3.2	3.3193
		3.18	1.5675	3.57
			3.5299
		3.02	3.0724	4.17
			3.2263	3.39
			3.2756	3.53
		3.12	3.2611
			3.4617
		3.1	2.4183	3.45
		2.77	4.0483	3.81
			3.7185	3.81
		2.66	4.104	3.49
		2.75	3.6089	3.95
		2.87	3.7134	3.95
		2.93	4.0033	3.81
			3.8309	3.93
		3.32	3.9505	3.53
			3.2027	3.53
		3.55	3.4153	3.75
		3.26	3.7547	3.91
		3.02	6.3053	4.28
			3.4018	3.87
		4.67	3.5961
		3.04	3.5435	3.63
		2.93	3.7734	3.63
		2.77	3.3418	3.19
		3.51	3.2726	3.81
		3.68	3.141
			2.8529
		3.49	3.4731	3.99
		3.78	3.5915	3.25
			2.7155	3.61
			3.1723	5.26
			4.3617
		3.35	5.6611	3.43
			3.7002	3.45
		3.35	3.8119
		3.63	3.6315	3.83
			3.3448	3.41
		3.01	3.8811	3.71
		3.37	3.0409	3.69
		3.3	3.4687	3.53
		2.5	3.5275	3.89
			5.279	3.91
			3.1892	3.75
		3.28	2.6461	3.91
			3.1186	3.97
		3.94	1.4972	3.57
		3.43	3.623	3.85
		3.45	3.7221	3.89
		3.86	3.5618	3.53
		3.14	1.3219	3.77
		3.12	3.7336	3.43
		6.14	4.2512	4.26
			4.4536	3.81
			4.9008	3.51
			9.6604	3.59
		3.68	4.2834	7.01
		3.68	4.0514	3.71
			3.9359	3.71
			9.3537	3.97
		4.11	4.7673	2.86
		4.09	4.6985	3.87
		3.68	4.3785	4.03
		3.2	4.0001	3.83
		3.39	3.3505	3.47
		3.39	2.668	3.69
		3.76	3.4708	6.13
			3.2581	3.75
			3.9739	3.45
		3.18	3.7834	3.69
			4.0214	7.3
			3.8271	4.05
		4.36	10.4278	4.05
		2.93	4.4147	4.52
			9.5539	3.97
			3.197	4.11
			2.6101	3.75
			3.3052	3.75
			1.5114	4.01
		3.28	8.013	4.22
		3.72	10.2967	4.48
		3.35	0.9047	4.5
		3.8	5.1085	4.36
		3.8	3.6139	4.36
		3.35	3.8034	3.87
		2.89	3.9696	3.87
		3.61	4.2754	4.28
		3.33	4.3509	4.03
			4.9764	3.53
			4.6841	4.5
			10.2582	4.2
			5.2135	4.39
			7.8558	4.34
			4.3574	5.22
			3.1618	4.19
		3.39	1.1142	4.19
			11.265	5.53
			3.6026	4.19
			4.1537	4.78
			3.8052	4.11
			5.8501	3.87
			4.9652	4.17
			3.8302	3.89
			5.6084	4.54
			5.4503	4.05
			3.6258	4.44
			5.5215	3.79
			7.3515	3.87
			4.5106
			5.3805
			3.5651
			5.256
			2.6831
			5.0121
			5.8045
			7.4331
			2.9077
			0.9745
			3.0661
			4.351
			8.7531
			4.0642
			9.0079
			6.937
			6.1523
			8.101
			5.7189
			6.2698
			4.8017
			10.053
			9.4539
			5.5038
			9.6561
			6.5143
			5.4039
			3.4824
			1.3134
			3.9096

## Sheet: Data S4 Fig
		Each column shows raw data onset delays to dIPSCs (millisecond) detected in PC2 by single spike in PC1 (10s interval) . For each pair consecutive cycles are shown. Missing value indicate failure of dIPSC. GYKI appl = application of GYKI53655.
		Cell pair 1	Cell pair 2	Cell pair 3
		6.2364	2.7157	5.9059
			2.6	5.7324
		6.7494	2.5163
		9.2727	2.0953
		4.27	2.5594
		6.5988	2.8718	4.7078
		7.5827	3.1058	4.3822
		16.8484	1.3097	4.5607
		4.0411		4.9077
		4.3473	3.4612	4.2781
		3.5438	2.7092	7.9421
		5.2268	2.1986	4.4164
		2.7463		5.625
			2.445	GYKI appl.
		5.0542	2.4584	4.3537
		3.5421		5.8579
		4.3848	2.7282
		4.049	2.4597	5.0535
		4.5521	2.5212
		10.5148	2.8183
		4.0496	2.8248
		4.5576	4.5716	25.9053
		3.5427	3.1612	8.8866
		5.56	2.8062
		4.5509	3.12
		5.05	2.6961
			2.4174
		3.88	2.6351
		4.89	3.5492
		GYKI appl.	2.3042
		4.6736	2.9641
		3.8288	GYKI appl.
		6.5716	2.9196
		7.9232	2.8112
		4.8943	2.3352
		7.9264	2.9966
		14.6697	2.6571
			2.6733
