# Supplementary material for: Plasticity in Single Axon Glutamatergic Connection to GABAergic Interneurons Regulates Complex Events in the Human Neocortex
Source: PLoS Biol. 2016 Nov 9;14(11):e2000237. doi: 10.1371/journal.pbio.2000237 (PMC5102409; doi:10.1371/journal.pbio.2000237)
Supplement: S7 Data — (XLSX) [file pbio.2000237.s013.xlsx]

## Sheet: Data S1 Fig
	EPSP in bl (mV)	LTD at 15-20 min
cell1	7.65	0.3376
cell2	4.29	0.5331
cell3	6.44	0.5943
cell4	5.06	0.6514
cell5	4.69	0.2718
cell6	2.46	1.009
cell7	0.62	1.2448
cell8	1.28	0.9955
cell9	2.5	0.9
cell10	2.92	0.9746
