# Supplementary material for: Plasticity in Single Axon Glutamatergic Connection to GABAergic Interneurons Regulates Complex Events in the Human Neocortex
Source: PLoS Biol. 2016 Nov 9;14(11):e2000237. doi: 10.1371/journal.pbio.2000237 (PMC5102409; doi:10.1371/journal.pbio.2000237)
Supplement: S8 Data — (XLSX) [file pbio.2000237.s014.xlsx]

## Sheet: Data S2 FigB1
		Raw EPSP amplitude (mV), no binning, interval 10 s, the baseline preceding 40 Hz burst is 5 min (30 stimulation cycles). na = EPSP amplitude not available due to spiking
		Cell
		4.3532
		6.0068
		2.2733
		4.8296
		3.0201
		5.7199
		7.5211
		4.8528
		9.1127
		8.5546
		10.0679
		7.16
		9.4753
		5.6017
		5.9852
		na
		7.7706
		2.7228
		3.463
		5.6435
		3.2011
		5.4087
		4.4231
		4.6676
		6.6355
		6.2808
		3.8927
		8.652
		5.594
		7.2882
		2.6575
		7.3919
	40 Hz stim.
		9.6778
		na
		10.0097
		8.725
		12.3674
		9.8903
		10.3207
		8.36
		6.7024
		8.2107
		8.4765
		10.3036
		6.6753
		7.2096
		8.4778
		4.6464
		7.7578
		7.3224
		6.2884
		6.9702
		5.7139
		4.9826
		5.354
		6.5993
		6.6904
		5.9803
		7.7304
		8.1361
		4.7842
		4.7524
		7.3162
		6.9897
		2.6642
		2.8987
		3.2011
		5.57
		3.6608
		4.6527
		4.8471
		9.8419
		3.0495
		2.353
		5.8461
		5.1018
		5.7516
		3.117
		4.9242
		5.6361
		6.4531
		5.5436
		6.2283
		11.2323
		3.7662
		7.748
		5.9329
		2.9659
		1.5923
		4.6255
		5.0171
		4.4276
		11.8073
		7.8324
		6.6061
		3.2434
		5.0102
		3.3261
		5.6151
		5.2252
		4.1596
		4.3376
		5.8053
		4.2215
		3.2385
		5.6823
		1.694
		2.7202
		4.8797
		3.4066
		2.6051
		6.7202
		3.7239
		3.1865
		3.0465
		3.2987
		1.4544
		4.7295
		4.7796
		4.7712
		4.7069
		3.3769
		4.2894
		3.2167
		3.9409
		1.5289
		2.9724
		1.628
		4.7091
		3.2035
		3.4375
		6.3234
		3.4772
		3.6339
		3.0264
		2.8409
		5.9231
		3.5206
		2.2043
		3.9129
		2.3951
		3.7385
		3.8713
		1.2991
		4.3427
		1.7628
		1.1348
		3.7567
		0
		1.9937
		2.4084
		1.5699
		2.9004
		3.1978
		2.3333
		3.4281
		2.7665
		3.1688
		4.1995
		5.23
		1.8162
		4.0581
		4.7841
		0
		1.4187
		2.724
		1.0462
		1.9402
		3.0562
		1.6873
		2.5311
		2.1999
		3.3352
		4.6614
		3.1516
		0
		2.3685
		1.6898
		1.5082
		3.3285
		4.5742
		1.9283
		3.3425
		2.4251
		0
		0
		4.6481
		2.4826
		2.9211
		1.9677
		1.1663
		3.1945
		1.4563
		1.3773
		3.2276
		1.8985

## Sheet: Data S2 FigB2
		Raw EPSP amplitude (mV), no binning, interval 10 s, the baseline preceding 40 Hz burst is 5 min (30 stimulation cycles)
		Cell
		2.0738
		4.9903
		11.3081
		7.0843
		13.3326
		14.5283
		9.4793
		14.7087
		6.4408
		2.5552
		15.4708
		2.89
		9.7122
		16.2123
		13.8245
		0
		4.6655
		10.0555
		0
		8.4651
		3.8797
		10.017
		10.2991
		8.772
		4.7058
		0
		8.3774
		2.285
		6.9499
		3.7527
		5.2199
		7.9733
		5.5168
		0
		1.4066
		12.9754
		0
	40 Hz stim.
		21.8766
		10.4139
		2.7586
		6.9298
		6.483
		9.9397
		13.5675
		15.2298
		7.3028
		1.3256
		0
		10.7652
		4.6026
		6.7179
		3.5567
		3.3476
		6.5102
		0
		0
		0
		0
		4.5568
		0
		0
		5.6677
		0
		0
		7.1787
		4.4383
		3.8207
		3.3318
		5.8608
		0
		1.0193
		2.7653
		1.0468
		1.1049
		0
		2.3609
		1.8708
		0
		0
		7.614
		0
		0
		0
		1.0209
		0
		0
		0
		0
		1.3304
		0
		1.4282
		0
		0
		3.8268
		2.5084
		0
		0
		0
		4.3076
		0
		0
		0
		3.0479
		1.879
		0
		0
		0
		1.2221
		2.6218
		3.3347
		0
		1.5833
		0
		0
		0
		1.0273
		0
		0
		0
		0
		0
		1.3107
		0
		0
		1.46
		1.3806
		2.611
		1.6298
		0
		0
		0
		0
		0
		0
		0
		0
		0
		0
		1.3191
		0
		0
		0
		0
		0
		0
		0
		0
		0
		2.3972
		0
		0
		0
		1.4602
		1.3121
		0
		1.9145
		0
		0
		2.024
		0
		2.3177
		0
		0
		0
		0
		0
		0
		1.1813
		1.4332
		0
		5.8411
		0
		0
		0
		1.1819
		0
		2.0781
		0
		0
		0
		0
		0
		4.355
		1.5294
		0
		0
		0
		1.0577
		0
