# Supplementary material for: Plasticity in Single Axon Glutamatergic Connection to GABAergic Interneurons Regulates Complex Events in the Human Neocortex
Source: PLoS Biol. 2016 Nov 9;14(11):e2000237. doi: 10.1371/journal.pbio.2000237 (PMC5102409; doi:10.1371/journal.pbio.2000237)
Supplement: S9 Data — (XLSX) [file pbio.2000237.s015.xlsx]

## Sheet: Data S3 Fig 
cell code	IPSC onset delay (ms)		cell code	IPSC onset delay (ms)		cell code	IPSC onset delay (ms)		cell code	IPSC onset delay (ms)		cell code	IPSC onset delay (ms)		cell code	IPSC onset delay (ms)		cell code	IPSC onset delay (ms)		cell code	IPSC onset delay (ms)		cell code	IPSC onset delay (ms)
140415_2	0.571126		190315_1	1.15987		260515_1	0.579405		290415_2	0.667914		040915_2	1.1		230915_1	1.3		230915_3	1.18		280415_1	1.01		200315_1	1.00651
	0.832158			0.979299			0.405632			1.2061			1.25			1.57			1.26			0.96			0.807551
	0.962677			1.10424			0.250943			1.25176			1.49			1.53			1.35			0.87			0.563599
	0.517605			1.24126			0.418062			0.64683			1.27			1.1			1.01			0.92			0.935495
	0.804224			1.24102			0.582213						1.18			1.15						0.77			1.02948
	0.864788			1.10394			0.286995						0.88			1.21						0.84			0.783927
	0.516197			1.07633			0.511285						1.18			1.36						0.78			0.718417
				1.00548			0.220601						1.19286									0.91			0.771501
				1.30838			0.475915															0.87			0.813303
				1.16732			0.25076															0.71			0.917889
							0.374993																		0.877064
							0.409365
							0.3287
							0.491337
							0.460555
