# Supplementary material for: Plasticity in Single Axon Glutamatergic Connection to GABAergic Interneurons Regulates Complex Events in the Human Neocortex
Source: PLoS Biol. 2016 Nov 9;14(11):e2000237. doi: 10.1371/journal.pbio.2000237 (PMC5102409; doi:10.1371/journal.pbio.2000237)
Supplement: S10 Data — (XLSX) [file pbio.2000237.s016.xlsx]

## Sheet: Data S5 Fig
monosynaptic connection 1	IPSC amplitude (pA)		monosynaptic connection 2	IPSC amplitude (pA)		monosynaptic connection 3	IPSC amplitude (pA)		monosynaptic connection 4	IPSC amplitude (pA)		monosynaptic connection 5	IPSC amplitude (pA)		monosynaptic connection 6	IPSC amplitude (pA)		monosynaptic connection 7	IPSC amplitude (pA)		monosynaptic connection 8	IPSC amplitude (pA)		monosynaptic connection 9	IPSC amplitude (pA)								disynaptic connection 1	dIPSC ampl. (pA)		disynaptic connection 2	dIPSC ampl. (pA)		disynaptic connection 3	dIPSC ampl. (pA)		disynaptic connection 4	dIPSC ampl. (pA)		disynaptic connection 5	dIPSC ampl. (pA)		disynaptic connection 6	dIPSC ampl. (pA)
	31.132			50.3009			42.8109			37.6026			32.9604			44.2482			23.5669			22.1876			7.87903									36.4645			56.9635			23.9464			13.91			46.2796			30.5125
	31.5408			54.0825			44.0024			36.4113			30.992			48.6664			23.0417			30.3614			7.13963									44.1042			71.984			42.3421			11.9563			29.8337			29.3404
	21.2203			56.4841			45.6465			28.8558			35.0113			50.7366			24.2231			35.6336			6.3831									30.5904			57.5202			51.4241			17.6113			28.9609			33.293
	20.5023			61.4796			51.8736			30.9046			32.282			44.7265			24.1941			27.6251			6.75549									44.0486			58.1182			49.7562			10.0861			25.1819			39.4609
	29.5768			69.6265			33.7416			38.6103						47.1565			16.9794			34.0603			6.94506									41.4701						46.5948			14.4752			28.9686			38.6048
	19.6757			66.8335			52.9949			35.2772						37.3909			21.1779			34.2334			8.2853									36.8907						45.3008			10.8115			41.4241
	28.8236			70.1374			46.923			21.8829						52.7476			22.539			32.7476			8.65962									41.7687						48.3895			18.7752			44.2603
							52.6363									49.6343			34.6749						7.21007									50.3311						42.7405			17.339			30.4301
							45.2317									47.8579			24.2858						7.35903									45.3966						48.0817			13.5688			24.5988
							37.9335									66.583			33.0835															35.0166						49.0772			10.7471			37.4743
																57.6737																		34.1258						41.673			18.4233			20.0982
																61.7503																		36.9297						46.1806			14.1309			28.4737
																58.1542																		40.8614						46.8696			12.6832			25.0405
																57.6099																		48.4031						47.7435			15.8599			31.7152
																60.6935																								32.2152			10.4856			19.7104
																71.7254																								48.556			11.6181			21.1215
																65.7608																								43.1124			13.0811			34.4786
																65.4898																								50.6935			18.2484
																55.7105																								41.0666			14.265
																49.9327																								43.6382			11.0523
																64.5993																								47.7851			18.9539
																64.4786																								40.5018
																76.032																								48.2323
																																								39.9635
																																								40.0223
																																								40.0078
																																								32.6525
																																								42.1618
																																								39.8532
